# Supplementary material for: Investigating Neuron Degeneration in Huntington’s Disease Using RNA-Seq Based Transcriptome Study
Source: Genes (Basel). 2023 Sep 14;14(9):1801. doi: 10.3390/genes14091801 (PMC10530489; doi:10.3390/genes14091801)
Supplement: Supplementary file 1 [file genes-14-01801-s001.zip]

Archive with 1 entries (1 files):
- genes-2533764-supplementary.pdf
